# Supplementary material for: Intron-Dependent or Independent Pseudouridylation of Precursor tRNA Containing Atypical Introns in Cyanidioschyzon merolae
Source: Int J Mol Sci. 2022 Oct 11;23(20):12058. doi: 10.3390/ijms232012058 (PMC9602550; doi:10.3390/ijms232012058)
Supplement: Supplementary file 1 [file ijms-23-12058-s001.zip]

Archive with 1 entries (1 files):
- ijms-1913684-supplementary.pdf
